# Supplementary material for: Biointegrated Conductive Hydrogel for Real-Time Motion Sensing in Exoskeleton-Assisted Lower-Limb Rehabilitation
Source: Sensors (Basel). 2025 Nov 3;25(21):6727. doi: 10.3390/s25216727 (PMC12610655; doi:10.3390/s25216727)
Supplement: Supplementary file 1 [file sensors-25-06727-s001.zip]

Archive with 1 entries (1 files):
- sensors-3894207-supplementary.pdf
